# Supplementary material for: Discovery of broadly‐neutralizing antibodies against brown recluse spider and Gadim scorpion sphingomyelinases using consensus toxins as antigens
Source: Protein Sci. 2024 Feb 15;33(3):e4901. doi: 10.1002/pro.4901 (PMC10868436; doi:10.1002/pro.4901)
Supplement: Supplementary file 7 — File S2. Percentage identity matrix displaying the 136 sequences used in the cSMase design as well as the cSMase. [file PRO-33-e4901-s001.csv]

	cSMase	C0JAT6.1/1-273	C0JAT5.1/1-273	C0JAT8.1/1-273	C0JAT4.1/1-273	C0JAT9.1/1-273	C0JAU1.1/1-273	C0JAU2.1/1-273	C0JAS7.1/1-273	C0JAS8.1/1-273	C0JAS6.1/1-273	C0JAT3.1/1-273	ACN48860.1/1-271	ACN48856.1/1-271	C0JAQ5.1/1-273	C0JAR2.1/1-273	C0JAR7.1/1-273	C0JAR3.1/1-273	ACN48838.1/1-271	C0JAR8.1/1-273	C0JAQ9.1/1-270	C0JAR0.1/1-271	C0JAQ8.1/1-273	C0JAS1.1/1-273	C0JAS2.1/1-273	C0JAS0.1/1-273	C0JAS4.1/1-273	C0JAR9.1/1-273	C0JAS3.1/1-271	AAP97092.2/1-322	P0CE83.1/1-306	B2KKV6.1/1-306	B2KKV7.1/1-302	B2KKV8.1/1-305	P0CE84.1/1-285	P0CE80.1/1-306	P0CE81.1/1-306	AAP97091.2/1-315	3RLH_A/1-329	Q56JA9.1/1-280	P0CE82.1/1-302	AAQ16123.1/1-302	4RW3_A/1-302	3RLG_A/1-302	Q4VDB5.1/1-280	P0CE79.1/1-305	P0CE78.1/1-279	Q5YD75.1/1-279	Q5YD77.1/1-279
cSMase	100	91.21	90.84	90.48	90.48	90.84	90.48	89.74	90.84	90.48	90.48	90.48	90.77	90.41	90.11	89.74	89.74	89.74	90.04	89.74	89.63	88.93	89.01	89.74	89.74	89.74	89.74	89.74	89.67	89.38	89.38	89.01	89.01	89.01	89.38	90.84	90.84	90.84	91.21	91.21	91.21	90.84	91.21	90.84	89.38	89.01	88.64	89.38	89.38
C0JAT6.1/1-273	91.21	100	99.63	99.27	99.27	97.44	97.07	96.34	92.67	92.31	92.31	92.31	92.62	92.25	91.58	91.21	91.21	91.21	91.51	91.21	91.11	90.41	90.48	91.21	90.48	90.48	90.48	90.48	90.41	89.01	89.01	89.01	88.64	88.64	89.01	89.74	89.74	89.74	90.11	90.11	90.11	89.74	90.11	89.74	88.28	86.81	86.45	84.25	85.71
C0JAT5.1/1-273	90.84	99.63	100	98.9	98.9	97.07	96.7	95.97	92.31	91.94	91.94	91.94	92.25	91.88	91.21	90.84	90.84	90.84	91.14	90.84	90.74	90.04	90.11	90.84	90.11	90.11	90.11	90.11	90.04	88.64	88.64	88.64	88.28	88.28	88.64	89.38	89.38	89.38	89.74	89.74	89.74	89.38	89.74	89.38	87.91	86.45	86.08	83.88	85.35
C0JAT8.1/1-273	90.48	99.27	98.9	100	98.53	96.7	96.34	95.6	91.94	91.58	91.94	91.58	91.88	91.88	91.21	90.84	90.84	90.84	91.14	90.84	90.74	90.04	90.11	90.84	90.11	90.11	90.11	90.11	90.04	88.28	88.28	88.28	87.91	87.91	88.28	89.01	89.38	89.38	89.38	89.38	89.38	89.01	89.38	89.01	87.55	86.08	85.71	83.88	84.98
C0JAT4.1/1-273	90.48	99.27	98.9	98.53	100	96.7	96.34	95.6	91.94	91.58	91.58	91.58	92.62	92.25	90.84	90.48	90.48	90.48	91.51	90.48	91.11	90.41	90.48	90.48	89.74	89.74	89.74	89.74	90.41	88.28	88.28	88.28	87.91	87.91	88.28	89.01	89.01	89.01	89.38	89.38	89.38	89.01	89.38	89.01	87.55	86.08	85.71	83.52	84.98
C0JAT9.1/1-273	90.84	97.44	97.07	96.7	96.7	100	99.63	98.9	93.04	92.67	92.67	92.67	92.99	92.62	89.74	89.74	89.38	89.38	89.67	89.38	89.26	88.56	88.64	90.11	89.38	89.38	89.38	89.38	89.3	87.91	87.91	87.91	87.55	88.28	87.91	89.01	89.01	89.01	89.38	89.38	89.38	89.01	89.38	89.01	87.55	86.81	86.45	85.35	86.45
C0JAU1.1/1-273	90.48	97.07	96.7	96.34	96.34	99.63	100	98.53	92.67	92.31	92.31	92.31	92.62	92.25	89.38	89.38	89.01	89.01	89.3	89.01	88.89	88.19	88.28	89.74	89.01	89.01	89.01	89.01	88.93	87.55	87.55	87.55	87.18	87.91	87.55	88.64	88.64	88.64	89.01	89.01	89.01	88.64	89.01	88.64	87.18	86.45	86.08	84.98	86.08
C0JAU2.1/1-273	89.74	96.34	95.97	95.6	95.6	98.9	98.53	100	91.94	91.58	91.58	91.58	91.88	91.51	88.64	88.64	88.28	88.28	88.56	88.28	88.15	87.45	87.55	89.01	88.28	88.28	88.28	88.28	88.19	86.81	86.81	86.81	86.45	87.18	86.81	87.91	87.91	87.91	88.28	88.28	88.28	87.91	88.28	87.91	86.45	85.71	85.35	84.25	85.35
C0JAS7.1/1-273	90.84	92.67	92.31	91.94	91.94	93.04	92.67	91.94	100	99.63	99.63	99.63	100	99.63	93.04	92.67	92.67	92.67	92.99	92.31	92.59	91.88	91.94	92.67	92.67	92.67	92.67	92.67	92.62	89.38	89.38	90.11	89.74	89.74	89.38	86.81	86.81	86.81	87.18	87.18	87.18	86.81	87.18	86.81	85.35	86.45	86.08	82.78	83.88
C0JAS8.1/1-273	90.48	92.31	91.94	91.58	91.58	92.67	92.31	91.58	99.63	100	99.27	99.27	99.63	99.26	92.67	92.31	92.31	92.31	92.62	91.94	92.22	91.51	91.58	92.31	92.31	92.31	92.31	92.31	92.25	89.38	89.38	90.11	89.74	89.74	89.38	86.81	86.81	86.81	87.18	87.18	87.18	86.81	87.18	86.81	85.35	86.45	86.08	82.42	83.52
C0JAS6.1/1-273	90.48	92.31	91.94	91.94	91.58	92.67	92.31	91.58	99.63	99.27	100	99.27	99.63	100	93.41	93.04	93.04	93.04	93.36	92.67	92.96	92.25	92.31	93.04	93.04	93.04	93.04	93.04	92.99	89.01	89.01	89.74	89.38	89.38	89.01	86.45	87.18	87.18	86.81	86.81	86.81	86.45	86.81	86.45	84.98	86.08	85.71	83.15	83.52
C0JAT3.1/1-273	90.48	92.31	91.94	91.58	91.58	92.67	92.31	91.58	99.63	99.27	99.27	100	99.63	99.26	92.67	92.31	92.31	92.31	92.62	91.94	92.22	91.51	91.58	92.31	92.31	92.31	92.31	92.31	92.25	89.01	89.01	89.74	89.38	89.38	89.01	86.45	86.45	86.45	86.81	86.81	86.81	86.45	86.81	86.45	84.98	86.08	85.71	82.42	83.52
ACN48860.1/1-271	90.77	92.62	92.25	91.88	92.62	92.99	92.62	91.88	100	99.63	99.63	99.63	100	99.63	92.99	92.62	92.62	92.62	92.99	92.25	92.59	91.88	92.62	92.62	92.62	92.62	92.62	92.62	92.62	89.3	89.3	90.04	89.67	89.67	89.3	86.72	86.72	86.72	87.08	87.08	87.08	86.72	87.08	86.72	85.24	86.35	85.98	82.66	83.76
ACN48856.1/1-271	90.41	92.25	91.88	91.88	92.25	92.62	92.25	91.51	99.63	99.26	100	99.26	99.63	100	93.36	92.99	92.99	92.99	93.36	92.62	92.96	92.25	92.99	92.99	92.99	92.99	92.99	92.99	92.99	88.93	88.93	89.67	89.3	89.3	88.93	86.35	87.08	87.08	86.72	86.72	86.72	86.35	86.72	86.35	84.87	85.98	85.61	83.03	83.39
C0JAQ5.1/1-273	90.11	91.58	91.21	91.21	90.84	89.74	89.38	88.64	93.04	92.67	93.41	92.67	92.99	93.36	100	99.63	99.63	99.63	100	99.27	99.63	98.89	98.9	98.17	98.17	98.17	98.17	98.17	98.15	89.38	89.38	89.38	89.01	89.01	89.38	85.35	86.08	86.08	85.71	85.71	85.71	85.35	85.71	85.35	83.88	85.35	84.98	81.68	81.68
C0JAR2.1/1-273	89.74	91.21	90.84	90.84	90.48	89.74	89.38	88.64	92.67	92.31	93.04	92.31	92.62	92.99	99.63	100	99.27	99.27	99.63	98.9	99.26	98.52	98.53	97.8	97.8	97.8	97.8	97.8	97.79	89.01	89.01	89.01	88.64	88.64	89.01	84.98	85.71	85.71	85.35	85.35	85.35	84.98	85.35	84.98	83.52	85.35	84.98	81.68	81.68
C0JAR7.1/1-273	89.74	91.21	90.84	90.84	90.48	89.38	89.01	88.28	92.67	92.31	93.04	92.31	92.62	92.99	99.63	99.27	100	99.27	99.63	98.9	99.26	98.52	98.53	97.8	97.8	97.8	97.8	97.8	97.79	89.01	89.01	89.01	88.64	88.64	89.01	84.98	85.71	85.71	85.35	85.35	85.35	84.98	85.35	84.98	83.52	84.98	84.62	81.32	81.32
C0JAR3.1/1-273	89.74	91.21	90.84	90.84	90.48	89.38	89.01	88.28	92.67	92.31	93.04	92.31	92.62	92.99	99.63	99.27	99.27	100	99.63	98.9	99.26	98.52	98.53	97.8	97.8	97.8	97.8	97.8	97.79	89.01	89.01	89.01	88.64	88.64	89.01	84.98	85.71	85.71	85.35	85.35	85.35	84.98	85.35	84.98	83.52	84.98	84.62	81.32	81.32
ACN48838.1/1-271	90.04	91.51	91.14	91.14	91.51	89.67	89.3	88.56	92.99	92.62	93.36	92.62	92.99	93.36	100	99.63	99.63	99.63	100	99.26	99.63	98.89	99.63	98.15	98.15	98.15	98.15	98.15	98.15	89.3	89.3	89.3	88.93	88.93	89.3	85.24	85.98	85.98	85.61	85.61	85.61	85.24	85.61	85.24	83.76	85.24	84.87	81.55	81.55
C0JAR8.1/1-273	89.74	91.21	90.84	90.84	90.48	89.38	89.01	88.28	92.31	91.94	92.67	91.94	92.25	92.62	99.27	98.9	98.9	98.9	99.26	100	98.89	98.15	98.17	97.44	97.44	97.44	97.44	97.44	97.42	89.01	89.01	89.01	88.64	88.64	89.01	84.98	85.71	85.71	85.35	85.35	85.35	84.98	85.35	84.98	83.52	84.98	84.62	82.05	81.32
C0JAQ9.1/1-270	89.63	91.11	90.74	90.74	91.11	89.26	88.89	88.15	92.59	92.22	92.96	92.22	92.59	92.96	99.63	99.26	99.26	99.26	99.63	98.89	100	98.52	99.26	97.78	97.78	97.78	97.78	97.78	97.78	88.89	88.89	88.89	88.52	88.52	88.89	84.81	85.56	85.56	85.19	85.19	85.19	84.81	85.19	84.81	83.33	84.81	84.44	81.11	81.11
C0JAR0.1/1-271	88.93	90.41	90.04	90.04	90.41	88.56	88.19	87.45	91.88	91.51	92.25	91.51	91.88	92.25	98.89	98.52	98.52	98.52	98.89	98.15	98.52	100	98.52	97.05	97.05	97.05	97.05	97.05	97.05	88.19	88.19	88.19	87.82	87.82	88.19	84.13	84.87	84.87	84.5	84.5	84.5	84.13	84.5	84.13	82.66	84.13	83.76	81.18	81.18
C0JAQ8.1/1-273	89.01	90.48	90.11	90.11	90.48	88.64	88.28	87.55	91.94	91.58	92.31	91.58	92.62	92.99	98.9	98.53	98.53	98.53	99.63	98.17	99.26	98.52	100	97.07	97.07	97.07	97.07	97.07	97.79	88.28	88.28	88.28	87.91	87.91	88.28	84.25	84.98	84.98	84.62	84.62	84.62	84.25	84.62	84.25	82.78	84.25	83.88	80.59	80.59
C0JAS1.1/1-273	89.74	91.21	90.84	90.84	90.48	90.11	89.74	89.01	92.67	92.31	93.04	92.31	92.62	92.99	98.17	97.8	97.8	97.8	98.15	97.44	97.78	97.05	97.07	100	99.27	99.27	99.27	99.27	99.26	89.01	89.01	89.01	88.64	89.38	89.01	85.71	86.45	86.45	86.08	86.08	86.08	85.71	86.08	85.71	84.25	85.35	85.71	81.68	81.68
C0JAS2.1/1-273	89.74	90.48	90.11	90.11	89.74	89.38	89.01	88.28	92.67	92.31	93.04	92.31	92.62	92.99	98.17	97.8	97.8	97.8	98.15	97.44	97.78	97.05	97.07	99.27	100	99.27	99.27	99.27	99.26	89.01	89.01	89.01	88.64	89.38	89.01	85.35	86.08	86.08	85.71	85.71	85.71	85.35	85.71	85.35	84.25	84.98	85.35	81.32	81.32
C0JAS0.1/1-273	89.74	90.48	90.11	90.11	89.74	89.38	89.01	88.28	92.67	92.31	93.04	92.31	92.62	92.99	98.17	97.8	97.8	97.8	98.15	97.44	97.78	97.05	97.07	99.27	99.27	100	99.27	99.27	99.26	89.38	89.38	89.38	89.01	89.74	89.38	85.71	86.45	86.45	86.08	86.08	86.08	85.71	86.08	85.71	84.25	85.35	85.71	81.68	81.32
C0JAS4.1/1-273	89.74	90.48	90.11	90.11	89.74	89.38	89.01	88.28	92.67	92.31	93.04	92.31	92.62	92.99	98.17	97.8	97.8	97.8	98.15	97.44	97.78	97.05	97.07	99.27	99.27	99.27	100	99.27	99.26	89.01	89.01	89.01	88.64	89.38	89.01	85.35	86.08	86.08	85.71	85.71	85.71	85.35	85.71	85.35	83.88	84.98	85.35	81.32	81.32
C0JAR9.1/1-273	89.74	90.48	90.11	90.11	89.74	89.38	89.01	88.28	92.67	92.31	93.04	92.31	92.62	92.99	98.17	97.8	97.8	97.8	98.15	97.44	97.78	97.05	97.07	99.27	99.27	99.27	99.27	100	99.26	89.01	89.01	89.01	88.64	89.38	89.01	85.35	86.08	86.08	85.71	85.71	85.71	85.35	85.71	85.71	83.88	84.98	85.35	81.32	81.32
C0JAS3.1/1-271	89.67	90.41	90.04	90.04	90.41	89.3	88.93	88.19	92.62	92.25	92.99	92.25	92.62	92.99	98.15	97.79	97.79	97.79	98.15	97.42	97.78	97.05	97.79	99.26	99.26	99.26	99.26	99.26	100	88.93	88.93	88.93	88.56	89.3	88.93	85.24	85.98	85.98	85.61	85.61	85.61	85.24	85.61	85.24	83.76	84.87	85.24	81.18	81.18
AAP97092.2/1-322	89.38	89.01	88.64	88.28	88.28	87.91	87.55	86.81	89.38	89.38	89.01	89.01	89.3	88.93	89.38	89.01	89.01	89.01	89.3	89.01	88.89	88.19	88.28	89.01	89.01	89.38	89.01	89.01	88.93	100	100	99.02	98.68	99.02	99.3	88.89	88.89	88.89	86.02	90	88.41	88.08	87.12	86.78	88.21	84.26	86.74	82.08	81.72
P0CE83.1/1-306	89.38	89.01	88.64	88.28	88.28	87.91	87.55	86.81	89.38	89.38	89.01	89.01	89.3	88.93	89.38	89.01	89.01	89.01	89.3	89.01	88.89	88.19	88.28	89.01	89.01	89.38	89.01	89.01	88.93	100	100	99.02	98.68	99.02	99.3	88.89	88.89	88.89	89.22	90	88.41	88.08	89.72	89.36	88.21	84.26	86.74	82.08	81.72
B2KKV6.1/1-306	89.01	89.01	88.64	88.28	88.28	87.91	87.55	86.81	90.11	90.11	89.74	89.74	90.04	89.67	89.38	89.01	89.01	89.01	89.3	89.01	88.89	88.19	88.28	89.01	89.01	89.38	89.01	89.01	88.93	99.02	99.02	100	99.67	98.69	98.95	88.24	88.24	88.24	88.56	89.29	87.75	87.42	89.01	88.65	87.5	84.59	87.1	81.72	81.36
B2KKV7.1/1-302	89.01	88.64	88.28	87.91	87.91	87.55	87.18	86.45	89.74	89.74	89.38	89.38	89.67	89.3	89.01	88.64	88.64	88.64	88.93	88.64	88.52	87.82	87.91	88.64	88.64	89.01	88.64	88.64	88.56	98.68	98.68	99.67	100	98.34	98.6	88.08	88.08	88.08	88.41	89.29	87.75	87.42	88.93	88.57	87.5	84.72	87.1	81.72	81.36
B2KKV8.1/1-305	89.01	88.64	88.28	87.91	87.91	88.28	87.91	87.18	89.74	89.74	89.38	89.38	89.67	89.3	89.01	88.64	88.64	88.64	88.93	88.64	88.52	87.82	87.91	89.38	89.38	89.74	89.38	89.38	89.3	99.02	99.02	98.69	98.34	100	99.65	88.85	88.85	88.85	89.18	89.64	88.41	88.08	89.32	88.97	87.86	84.21	86.38	81.72	81.36
P0CE84.1/1-285	89.38	89.01	88.64	88.28	88.28	87.91	87.55	86.81	89.38	89.38	89.01	89.01	89.3	88.93	89.38	89.01	89.01	89.01	89.3	89.01	88.89	88.19	88.28	89.01	89.01	89.38	89.01	89.01	88.93	99.3	99.3	98.95	98.6	99.65	100	89.47	89.47	89.47	89.82	90	89.82	89.47	89.64	89.29	88.21	86.62	86.74	82.08	81.72
P0CE80.1/1-306	90.84	89.74	89.38	89.01	89.01	89.01	88.64	87.91	86.81	86.81	86.45	86.45	86.72	86.35	85.35	84.98	84.98	84.98	85.24	84.98	84.81	84.13	84.25	85.71	85.35	85.71	85.35	85.35	85.24	88.89	88.89	88.24	88.08	88.85	89.47	100	99.35	99.35	99.67	99.64	98.68	98.34	99.29	98.94	97.86	82.3	84.59	83.15	82.08
P0CE81.1/1-306	90.84	89.74	89.38	89.38	89.01	89.01	88.64	87.91	86.81	86.81	87.18	86.45	86.72	87.08	86.08	85.71	85.71	85.71	85.98	85.71	85.56	84.87	84.98	86.45	86.08	86.45	86.08	86.08	85.98	88.89	88.89	88.24	88.08	88.85	89.47	99.35	100	100	99.67	99.64	98.68	98.34	99.29	98.94	97.86	82.3	84.59	83.87	82.08
AAP97091.2/1-315	90.84	89.74	89.38	89.38	89.01	89.01	88.64	87.91	86.81	86.81	87.18	86.45	86.72	87.08	86.08	85.71	85.71	85.71	85.98	85.71	85.56	84.87	84.98	86.45	86.08	86.45	86.08	86.08	85.98	88.89	88.89	88.24	88.08	88.85	89.47	99.35	100	100	97.14	99.64	98.68	98.34	97.23	96.89	97.86	82.3	84.59	83.87	82.08
3RLH_A/1-329	91.21	90.11	89.74	89.38	89.38	89.38	89.01	88.28	87.18	87.18	86.81	86.81	87.08	86.72	85.71	85.35	85.35	85.35	85.61	85.35	85.19	84.5	84.62	86.08	85.71	86.08	85.71	85.71	85.61	86.02	89.22	88.56	88.41	89.18	89.82	99.67	99.67	97.14	100	100	99.01	98.68	99.67	99.34	98.21	82.62	84.95	83.51	82.44
Q56JA9.1/1-280	91.21	90.11	89.74	89.38	89.38	89.38	89.01	88.28	87.18	87.18	86.81	86.81	87.08	86.72	85.71	85.35	85.35	85.35	85.61	85.35	85.19	84.5	84.62	86.08	85.71	86.08	85.71	85.71	85.61	90	90	89.29	89.29	89.64	90	99.64	99.64	99.64	100	100	100	99.64	99.64	99.29	98.21	85	84.95	83.51	82.44
P0CE82.1/1-302	91.21	90.11	89.74	89.38	89.38	89.38	89.01	88.28	87.18	87.18	86.81	86.81	87.08	86.72	85.71	85.35	85.35	85.35	85.61	85.35	85.19	84.5	84.62	86.08	85.71	86.08	85.71	85.71	85.61	88.41	88.41	87.75	87.75	88.41	89.82	98.68	98.68	98.68	99.01	100	100	99.67	99.64	99.29	98.21	82.39	84.95	83.51	82.44
AAQ16123.1/1-302	90.84	89.74	89.38	89.01	89.01	89.01	88.64	87.91	86.81	86.81	86.45	86.45	86.72	86.35	85.35	84.98	84.98	84.98	85.24	84.98	84.81	84.13	84.25	85.71	85.35	85.71	85.35	85.35	85.24	88.08	88.08	87.42	87.42	88.08	89.47	98.34	98.34	98.34	98.68	99.64	99.67	100	99.29	98.93	98.57	82.06	84.59	83.51	82.08
4RW3_A/1-302	91.21	90.11	89.74	89.38	89.38	89.38	89.01	88.28	87.18	87.18	86.81	86.81	87.08	86.72	85.71	85.35	85.35	85.35	85.61	85.35	85.19	84.5	84.62	86.08	85.71	86.08	85.71	85.71	85.61	87.12	89.72	89.01	88.93	89.32	89.64	99.29	99.29	97.23	99.67	99.64	99.64	99.29	100	99.67	97.86	85.11	84.95	83.51	82.44
3RLG_A/1-302	90.84	89.74	89.38	89.01	89.01	89.01	88.64	87.91	86.81	86.81	86.45	86.45	86.72	86.35	85.35	84.98	84.98	84.98	85.24	84.98	84.81	84.13	84.25	85.71	85.35	85.71	85.35	85.71	85.24	86.78	89.36	88.65	88.57	88.97	89.29	98.94	98.94	96.89	99.34	99.29	99.29	98.93	99.67	100	97.5	84.75	84.59	83.15	82.08
Q4VDB5.1/1-280	89.38	88.28	87.91	87.55	87.55	87.55	87.18	86.45	85.35	85.35	84.98	84.98	85.24	84.87	83.88	83.52	83.52	83.52	83.76	83.52	83.33	82.66	82.78	84.25	84.25	84.25	83.88	83.88	83.76	88.21	88.21	87.5	87.5	87.86	88.21	97.86	97.86	97.86	98.21	98.21	98.21	98.57	97.86	97.5	100	83.21	83.15	82.08	80.65
P0CE79.1/1-305	89.01	86.81	86.45	86.08	86.08	86.81	86.45	85.71	86.45	86.45	86.08	86.08	86.35	85.98	85.35	85.35	84.98	84.98	85.24	84.98	84.81	84.13	84.25	85.35	84.98	85.35	84.98	84.98	84.87	84.26	84.26	84.59	84.72	84.21	86.62	82.3	82.3	82.3	82.62	85	82.39	82.06	85.11	84.75	83.21	100	99.28	89.96	87.46
P0CE78.1/1-279	88.64	86.45	86.08	85.71	85.71	86.45	86.08	85.35	86.08	86.08	85.71	85.71	85.98	85.61	84.98	84.98	84.62	84.62	84.87	84.62	84.44	83.76	83.88	85.71	85.35	85.71	85.35	85.35	85.24	86.74	86.74	87.1	87.1	86.38	86.74	84.59	84.59	84.59	84.95	84.95	84.95	84.59	84.95	84.59	83.15	99.28	100	89.96	87.46
Q5YD75.1/1-279	89.38	84.25	83.88	83.88	83.52	85.35	84.98	84.25	82.78	82.42	83.15	82.42	82.66	83.03	81.68	81.68	81.32	81.32	81.55	82.05	81.11	81.18	80.59	81.68	81.32	81.68	81.32	81.32	81.18	82.08	82.08	81.72	81.72	81.72	82.08	83.15	83.87	83.87	83.51	83.51	83.51	83.51	83.51	83.15	82.08	89.96	89.96	100	91.4
Q5YD77.1/1-279	89.38	85.71	85.35	84.98	84.98	86.45	86.08	85.35	83.88	83.52	83.52	83.52	83.76	83.39	81.68	81.68	81.32	81.32	81.55	81.32	81.11	81.18	80.59	81.68	81.32	81.32	81.32	81.32	81.18	81.72	81.72	81.36	81.36	81.36	81.72	82.08	82.08	82.08	82.44	82.44	82.44	82.08	82.44	82.08	80.65	87.46	87.46	91.4	100
Q4ZFU1.1/1-306	89.74	84.98	84.62	84.25	84.25	85.71	85.35	84.98	84.25	83.88	83.88	83.88	84.13	83.76	80.95	80.95	80.59	80.59	80.81	80.59	80.37	79.7	79.85	80.95	80.59	80.59	80.59	80.59	80.44	77.12	77.89	78.22	79.26	78.15	81.69	78.55	78.55	78.03	78.1	82.86	80.27	79.93	82.27	81.91	81.07	83.83	87.1	88.89	89.96
C0JAV9.1/1-273	91.21	86.08	85.71	85.35	85.35	87.18	86.81	86.45	84.98	84.62	84.62	84.62	84.87	84.5	82.05	82.05	81.68	81.68	81.92	81.68	81.48	80.81	80.95	82.05	81.68	81.68	81.68	81.68	81.55	84.25	84.25	83.88	83.88	83.88	84.25	84.25	84.25	84.25	84.62	84.62	84.62	84.25	84.62	84.25	82.78	88.28	88.28	90.84	92.31
C0JAV7.1/1-273	90.84	85.71	85.35	84.98	84.98	86.81	86.45	86.08	85.35	84.98	84.98	84.98	85.24	84.87	81.68	81.68	81.32	81.32	81.55	81.32	81.11	80.44	80.59	81.68	81.32	81.32	81.32	81.32	81.18	83.88	83.88	84.25	84.25	83.52	83.88	83.88	83.88	83.88	84.25	84.25	84.25	83.88	84.25	83.88	82.42	88.64	88.64	90.48	91.94
C0JAV6.1/1-273	90.48	85.35	84.98	84.62	84.62	86.81	86.45	86.08	85.35	84.98	84.98	84.98	85.24	84.87	81.32	81.32	80.95	80.95	81.18	80.95	80.74	80.07	80.22	81.68	81.32	81.32	81.32	81.32	81.18	83.52	83.52	83.88	83.88	83.52	83.52	83.52	83.52	83.52	83.88	83.88	83.88	83.52	83.88	83.52	82.05	88.28	88.28	90.11	91.58
C0JAV4.1/1-273	90.11	84.98	84.62	84.25	84.25	86.45	86.08	85.71	84.98	84.62	84.62	84.62	84.87	84.5	80.95	80.95	80.59	80.59	80.81	80.59	80.37	79.7	79.85	81.32	80.95	80.95	80.95	80.95	80.81	83.15	83.15	83.52	83.52	83.15	83.15	83.15	83.15	83.15	83.52	83.52	83.52	83.15	83.52	83.15	81.68	87.91	87.91	89.74	91.21
C0JAW0.1/1-273	90.84	85.71	85.35	84.98	84.98	86.81	86.45	86.08	84.62	84.25	84.25	84.25	84.5	84.13	81.68	81.68	81.32	81.32	81.55	81.32	81.11	80.44	80.59	81.68	81.32	81.32	81.32	81.32	81.18	83.88	83.88	83.52	83.52	83.52	83.88	83.88	83.88	83.88	84.25	84.25	84.25	83.88	84.25	83.88	82.42	87.91	87.91	90.48	91.94
C0JAV0.1/1-273	90.48	85.35	84.98	84.62	84.62	86.45	86.08	85.71	84.98	84.62	84.62	84.62	84.87	84.5	81.32	81.32	80.95	80.95	81.18	80.95	80.74	80.07	80.22	81.32	80.95	80.95	80.95	80.95	80.81	83.52	83.52	83.88	83.88	83.15	83.52	83.52	83.52	83.52	83.88	83.88	83.88	83.52	83.88	83.52	82.05	87.91	87.91	89.74	91.21
C0JAV1.1/1-273	90.48	85.35	84.98	84.62	84.62	86.45	86.08	85.71	84.98	84.62	84.62	84.62	84.87	84.5	81.32	81.32	80.95	80.95	81.18	80.95	80.74	80.07	80.22	81.32	80.95	80.95	80.95	80.95	80.81	83.52	83.52	83.88	83.88	83.15	83.52	83.52	83.52	83.52	83.88	83.88	83.88	83.52	83.88	83.52	82.05	87.91	87.91	89.74	91.21
C0JAV5.1/1-273	90.11	84.98	84.62	84.25	84.25	86.45	86.08	85.71	84.98	84.62	84.62	84.62	84.87	84.5	80.95	80.95	80.59	80.59	80.81	80.59	80.37	79.7	79.85	81.32	80.95	80.95	80.95	80.95	80.81	83.15	83.15	83.52	83.52	83.15	83.15	83.15	83.15	83.15	83.52	83.52	83.52	83.15	83.52	83.15	81.68	87.91	87.91	89.74	91.21
C0JAV3.1/1-273	90.11	84.98	84.62	84.25	84.25	86.45	86.08	85.71	84.98	84.62	84.62	84.62	84.87	84.5	80.95	80.95	80.59	80.59	80.81	80.59	80.37	79.7	79.85	81.32	80.95	80.95	80.95	80.95	80.81	83.15	83.15	83.52	83.52	83.15	83.15	83.15	83.15	83.15	83.52	83.52	83.52	83.15	83.52	83.15	81.68	87.91	87.91	89.74	91.21
C0JAW2.1/1-273	90.84	85.71	85.35	84.98	84.98	86.81	86.45	86.08	84.62	84.25	84.25	84.25	84.5	84.13	81.68	81.68	81.32	82.05	81.55	81.32	81.11	80.44	80.59	81.68	81.32	81.32	81.32	81.32	81.18	83.88	83.88	83.52	83.52	83.52	83.88	83.88	83.88	83.88	84.25	84.25	84.25	83.88	84.25	83.88	82.42	87.91	87.91	90.48	91.94
C0JAV2.1/1-273	90.11	84.98	84.62	84.25	84.25	86.08	85.71	85.35	84.98	84.62	84.62	84.62	84.87	84.5	81.32	81.32	80.95	80.95	81.18	80.95	80.74	80.81	80.22	81.32	80.95	80.95	80.95	80.95	80.81	83.52	83.52	83.88	83.88	83.15	83.52	83.15	83.15	83.15	83.52	83.52	83.52	83.15	83.52	83.15	81.68	87.91	87.91	89.38	90.84
C0JAV8.1/1-273	90.48	85.35	84.98	84.62	84.62	86.45	86.08	85.71	84.25	83.88	83.88	83.88	84.13	83.76	81.32	81.32	80.95	80.95	81.18	80.95	80.74	80.07	80.22	81.32	80.95	80.95	80.95	80.95	80.81	83.52	83.52	83.15	83.15	83.15	83.52	83.88	83.88	83.88	84.25	84.25	84.25	83.88	84.25	83.88	82.42	87.55	87.55	90.11	91.58
C0JAW7.1/1-273	91.21	86.08	85.71	85.35	85.35	85.71	85.35	84.98	84.98	84.62	84.62	84.62	84.87	84.5	82.78	82.78	82.42	82.42	82.66	82.42	82.22	81.55	81.68	82.78	82.42	82.42	82.42	82.42	82.29	83.88	83.88	84.25	84.25	83.52	83.88	83.88	83.88	83.88	84.25	84.25	84.25	83.88	84.25	83.88	82.42	89.01	89.01	89.38	91.21
C0JAW6.1/1-273	90.48	85.71	85.35	84.98	84.98	85.35	84.98	84.62	84.25	83.88	83.88	83.88	84.13	83.76	82.05	82.05	81.68	81.68	81.92	81.68	81.48	80.81	80.95	82.05	81.68	81.68	81.68	81.68	81.55	83.15	83.15	83.52	83.52	82.78	83.15	83.15	83.15	83.15	83.52	83.52	83.52	83.15	83.52	83.15	81.68	88.28	88.28	88.64	90.84
C0JAX0.1/1-273	90.48	85.35	84.98	84.62	84.62	84.98	84.62	84.25	84.25	83.88	83.88	83.88	84.13	83.76	82.05	82.05	81.68	81.68	81.92	81.68	81.48	80.81	80.95	82.05	81.68	81.68	81.68	81.68	81.55	83.15	83.15	83.52	83.52	82.78	83.15	83.15	83.15	83.15	83.52	83.52	83.52	83.15	83.52	83.15	81.68	88.28	88.28	88.64	90.48
C0JAX1.1/1-273	90.84	85.71	85.35	84.98	84.98	85.35	84.98	84.62	84.62	84.25	84.25	84.25	84.5	84.13	82.42	82.42	82.05	82.05	82.29	82.05	81.85	81.18	81.32	82.42	82.05	82.05	82.05	82.05	81.92	83.52	83.52	83.88	83.88	83.15	83.52	83.52	83.52	83.52	83.88	83.88	83.88	83.52	83.88	83.52	82.05	88.28	88.28	88.64	90.48
C0JAW8.1/1-273	90.48	85.35	84.98	84.62	84.62	84.98	84.62	84.25	84.25	83.88	83.88	83.88	84.13	83.76	82.05	82.05	81.68	81.68	81.92	81.68	81.48	80.81	80.95	82.05	81.68	81.68	81.68	81.68	81.55	83.15	83.15	83.52	83.52	82.78	83.15	83.15	83.15	83.15	83.52	83.52	83.52	83.15	83.52	83.15	81.68	88.64	88.64	88.64	90.48
C0JAW9.1/1-273	90.48	85.35	84.98	84.62	84.62	84.98	84.62	84.25	84.25	83.88	83.88	83.88	84.13	83.76	82.05	82.05	81.68	81.68	81.92	81.68	81.48	80.81	80.95	82.05	81.68	81.68	81.68	81.68	81.55	83.15	83.15	83.52	83.52	82.78	83.15	83.15	83.15	83.15	83.52	83.52	83.52	83.15	83.52	83.15	81.68	88.28	88.28	88.64	90.48
C0JAW5.1/1-273	90.48	85.35	84.98	84.62	86.08	84.98	84.62	84.25	84.25	83.88	83.88	83.88	84.87	84.5	82.05	82.05	81.68	81.68	82.66	81.68	82.22	81.55	81.68	82.05	81.68	81.68	81.68	81.68	82.29	83.15	83.15	83.52	83.52	82.78	83.15	83.15	83.15	83.15	83.52	83.52	83.52	83.15	83.52	83.15	81.68	88.28	88.28	88.64	90.48
C0JAW4.1/1-273	90.11	84.98	84.62	84.25	85.71	84.62	84.25	83.88	83.88	83.52	83.52	83.52	84.5	84.13	81.68	81.68	81.32	81.32	82.29	81.32	81.85	81.18	81.32	81.68	81.32	81.32	81.32	81.32	81.92	82.78	82.78	83.15	83.15	82.42	82.78	82.78	82.78	82.78	83.15	83.15	83.15	82.78	83.15	82.78	81.32	87.91	87.91	88.28	90.11
C0JAW3.1/1-271	89.3	84.5	84.13	83.76	84.5	85.61	85.24	84.87	83.76	83.39	83.39	83.39	83.76	83.39	80.07	80.07	79.7	79.7	80.07	79.7	79.63	78.97	79.7	80.07	79.7	79.7	79.7	79.7	79.7	82.29	82.29	82.66	82.66	81.92	82.29	82.66	82.66	82.66	83.03	83.03	83.03	82.66	83.03	82.66	81.18	87.08	87.08	88.19	89.3
Q7Z1Y7.1/1-320	86.08	83.52	83.15	83.15	82.78	84.62	84.25	83.52	82.42	82.05	82.78	82.05	82.29	82.66	80.22	80.22	79.85	79.85	80.07	80.22	79.63	78.97	79.12	80.22	79.85	79.85	79.85	79.85	79.7	72.93	74.92	75.25	76.25	75.17	78.87	75.58	76.24	75.57	73.12	80	77.26	77.26	77.03	76.69	78.57	83.83	87.1	87.81	86.74
C0JAU3.1/1-273	89.01	86.08	85.71	85.71	85.35	87.18	86.81	86.08	84.62	84.25	84.98	84.25	84.5	84.87	82.42	82.42	82.05	82.05	82.29	82.42	81.85	81.18	81.32	82.42	82.05	82.05	82.05	82.05	81.92	82.42	82.42	82.78	82.78	82.05	82.42	83.15	83.88	83.88	83.52	83.52	83.52	83.15	83.52	83.15	81.68	89.38	89.38	89.74	89.38
C0JAY1.1/1-273	89.74	84.62	84.25	83.88	83.88	85.71	85.35	84.98	83.15	82.78	82.78	82.78	83.03	82.66	81.32	81.32	80.95	80.95	81.18	80.95	80.74	80.81	80.22	81.32	80.95	80.95	80.95	80.95	80.81	82.05	82.05	81.68	81.68	81.68	82.05	83.52	83.52	83.52	83.88	83.88	83.88	83.52	83.88	83.52	82.05	87.55	87.55	90.48	91.58
C0JAY2.1/1-273	89.38	84.25	83.88	83.52	83.52	85.35	84.98	84.62	82.78	82.42	82.42	82.42	82.66	82.29	80.95	80.95	80.59	80.59	80.81	80.59	80.37	80.44	79.85	80.95	80.59	80.59	80.59	80.59	80.44	81.68	81.68	81.32	81.32	81.32	81.68	83.15	83.15	83.15	83.52	83.52	83.52	83.15	83.52	83.15	81.68	87.18	87.18	90.11	91.21
C0JAZ0.1/1-273	89.74	84.62	84.25	83.88	83.88	85.71	85.35	84.98	83.15	82.78	82.78	82.78	83.03	82.66	81.32	81.32	80.95	80.95	81.18	80.95	80.74	80.44	80.22	81.32	80.95	80.95	80.95	80.95	80.81	82.05	82.05	81.68	81.68	81.68	82.05	83.52	83.52	83.52	83.88	83.88	83.88	83.52	83.88	83.52	82.05	87.55	87.55	90.11	91.21
C0JAY8.1/1-273	89.38	84.25	83.88	83.52	83.52	85.35	84.98	84.62	82.78	82.42	82.42	82.42	82.66	82.29	80.95	80.95	80.59	80.59	80.81	80.59	80.37	80.44	79.85	80.95	80.59	80.59	80.59	80.59	80.44	81.68	81.68	81.32	81.32	81.32	81.68	83.15	83.15	83.15	83.52	83.52	83.52	83.15	83.52	83.15	81.68	87.18	87.18	90.11	91.21
C0JAY5.1/1-273	89.38	84.25	83.88	83.52	83.52	85.35	84.98	84.62	82.78	82.42	82.42	82.42	82.66	82.29	80.95	80.95	80.59	80.59	80.81	80.59	80.37	80.44	79.85	80.95	80.59	80.59	80.59	80.59	80.44	81.68	81.68	81.32	81.32	81.32	81.68	83.15	83.15	83.15	83.52	83.52	83.52	83.15	83.52	83.15	81.68	87.18	87.18	90.11	91.21
C0JAY4.1/1-273	89.01	83.88	83.52	83.15	83.15	84.98	84.62	84.25	82.42	82.05	82.05	82.05	82.29	81.92	80.59	80.59	80.22	80.22	80.44	80.22	80	80.07	79.49	80.59	80.22	80.22	80.22	80.22	80.07	81.32	81.32	80.95	80.95	80.95	81.32	82.78	82.78	82.78	83.15	83.15	83.15	82.78	83.15	82.78	81.32	86.81	86.81	89.74	90.84
C0JAY9.1/1-270	89.63	84.44	84.07	83.7	84.44	85.56	85.19	84.81	82.96	82.59	82.59	82.59	82.96	82.59	81.11	81.11	80.74	80.74	81.11	80.74	80.74	80.74	80.74	81.11	80.74	80.74	80.74	80.74	80.74	81.85	81.85	81.48	81.48	81.48	81.85	83.33	83.33	83.33	83.7	83.7	83.7	83.33	83.7	83.33	81.85	87.41	87.41	90.37	91.48
C0JAY3.1/1-273	88.64	83.52	83.15	82.78	82.78	84.62	84.25	83.88	82.05	81.68	81.68	81.68	81.92	81.55	80.22	80.22	79.85	79.85	80.07	79.85	79.63	79.7	79.12	80.22	79.85	79.85	79.85	79.85	79.7	80.95	80.95	80.59	80.59	80.59	80.95	82.42	82.42	82.42	82.78	82.78	82.78	82.42	82.78	82.42	80.95	86.45	86.45	89.38	90.48
Q4ZFU2.1/1-309	85.35	83.52	83.15	83.15	82.78	83.15	82.78	82.05	80.95	80.59	81.32	80.59	80.81	81.18	80.22	80.22	79.85	79.85	80.07	80.22	79.63	78.97	79.12	80.22	79.85	79.85	79.85	79.85	79.7	73.53	74.26	74.59	75.59	74.5	78.17	75.25	75.91	75.41	74.84	79.64	76.92	76.92	79.08	78.72	78.21	84.16	87.46	87.1	84.59
C0JAX2.1/1-273	86.81	83.52	83.15	83.15	82.78	82.42	82.05	81.68	80.59	80.22	80.95	80.22	80.44	80.81	82.05	82.05	81.68	81.68	81.92	81.68	81.48	81.55	80.95	82.42	81.68	81.68	81.68	81.68	81.55	82.05	82.05	81.68	81.68	81.68	82.05	82.78	83.52	83.52	83.15	83.15	83.15	83.15	83.15	82.78	81.68	85.71	85.71	88.64	86.08
C0JAX4.1/1-273	86.81	83.52	83.15	83.15	82.78	82.42	82.05	81.68	79.85	79.49	80.22	79.49	79.7	80.07	81.32	81.32	80.95	80.95	81.18	80.95	80.74	80.81	80.22	81.68	80.95	80.95	80.95	80.95	80.81	81.32	81.32	80.95	80.95	80.95	81.32	82.78	83.52	83.52	83.15	83.15	83.15	83.15	83.15	82.78	81.68	84.98	84.98	88.64	86.08
C0JAX5.1/1-273	86.45	83.15	82.78	82.78	82.42	82.05	81.68	81.32	79.49	79.12	79.85	79.12	79.34	79.7	80.95	80.95	80.59	80.59	80.81	80.59	80.37	80.44	79.85	81.32	80.59	80.59	80.59	80.59	80.44	80.95	80.95	80.59	80.59	80.59	80.95	82.42	83.15	83.15	82.78	82.78	82.78	82.78	82.78	82.42	81.32	84.62	84.62	88.28	85.71
C0JAX9.1/1-273	86.45	83.15	82.78	82.78	82.42	82.05	81.68	81.32	79.49	79.12	79.85	79.12	79.34	79.7	80.95	80.95	80.59	80.59	80.81	80.59	80.37	80.44	79.85	81.32	80.59	80.59	80.59	80.59	80.44	80.95	80.95	80.59	80.59	80.59	80.95	82.42	83.15	83.15	82.78	82.78	82.78	82.78	82.78	82.42	81.32	84.62	84.62	88.28	85.71
C0JAX3.1/1-273	86.81	82.78	82.42	82.42	82.05	82.42	82.05	81.68	79.85	79.49	80.22	79.49	79.7	80.07	80.59	80.59	80.22	80.22	80.44	80.22	80	80.07	79.49	80.95	80.22	80.22	80.22	80.22	80.07	80.59	80.59	80.22	80.22	80.22	80.59	82.42	83.15	83.15	82.78	82.78	82.78	82.78	82.78	82.42	81.32	84.25	84.25	87.91	86.08
C0JAX7.1/1-273	86.08	82.78	82.42	82.78	82.05	81.68	81.32	80.95	79.12	78.75	79.49	78.75	78.97	79.34	80.59	80.59	80.22	80.22	80.44	80.22	80	80.07	79.49	80.95	80.22	80.22	80.22	80.22	80.07	80.59	80.59	80.22	80.22	80.22	80.59	82.05	82.78	82.78	82.42	82.42	82.42	82.42	82.42	82.05	80.95	84.25	84.25	87.91	85.35
C0JAY0.1/1-273	85.71	82.42	82.05	82.05	81.68	81.32	80.95	80.59	79.12	78.75	79.49	78.75	78.97	79.34	80.59	80.59	80.22	80.22	80.44	80.22	80	80.07	79.49	80.95	80.22	80.22	80.22	80.22	80.07	80.59	80.59	80.22	80.22	80.22	80.59	81.68	82.42	82.42	82.05	82.05	82.05	82.05	82.05	81.68	80.59	84.25	84.25	87.18	84.62
C0JB02.1/1-273	86.08	83.52	83.15	83.52	82.78	83.15	82.78	82.05	81.32	81.32	81.32	80.95	81.18	81.18	80.95	80.95	80.59	80.59	80.81	80.59	80.37	80.44	79.85	80.59	80.59	80.95	80.59	80.59	80.44	80.95	80.95	81.32	81.32	80.95	81.32	82.05	82.42	82.42	82.42	82.42	82.42	82.42	82.42	82.05	80.95	83.52	83.52	83.15	81.68
C0JB01.1/1-273	86.08	82.42	82.05	82.05	81.68	82.78	82.42	81.68	81.68	81.68	82.05	81.32	81.55	81.92	82.05	82.05	81.68	81.68	81.92	81.68	81.48	81.55	80.95	82.05	82.05	82.42	82.05	82.05	81.92	81.68	81.68	82.42	82.42	82.05	82.05	81.32	82.05	82.05	81.68	81.68	81.68	81.68	81.68	81.32	80.22	84.25	84.25	84.25	82.78
C0JB00.1/1-273	84.98	82.05	81.68	81.68	81.32	80.95	80.59	79.85	79.85	79.85	80.22	79.49	79.7	80.07	81.32	81.32	80.95	80.95	81.18	80.95	80.74	80.81	80.22	81.68	81.68	82.05	81.68	81.68	81.55	80.59	80.59	81.32	81.32	80.95	80.95	80.59	81.32	81.32	80.95	80.95	80.95	80.95	80.95	80.59	79.49	83.52	83.52	83.88	81.32
AKB91142.1/1-271	87.82	84.87	84.5	84.5	84.87	84.87	84.5	83.76	82.66	82.66	83.03	82.29	82.66	83.03	82.29	82.29	81.92	81.92	82.29	81.92	81.85	81.18	81.92	82.29	82.29	82.29	82.29	82.29	82.29	82.66	82.66	82.66	82.66	82.66	82.66	83.39	84.13	84.13	83.76	83.76	83.76	83.76	83.76	83.39	82.29	85.61	85.61	85.61	83.39
AKB91150.1/1-271	87.45	84.5	84.13	84.13	84.5	84.13	83.76	83.03	81.92	81.92	82.29	81.55	81.92	82.29	81.92	81.92	81.55	81.55	81.92	81.55	81.48	81.55	81.55	82.29	82.29	82.66	82.29	82.29	82.29	81.55	81.55	81.92	81.92	81.55	81.55	83.39	84.13	84.13	83.76	83.76	83.76	83.39	83.76	83.39	81.92	86.72	86.72	85.61	83.03
AKB91138.1/1-271	87.45	84.5	84.13	84.13	84.5	84.13	83.76	83.03	81.92	81.92	82.29	81.55	81.92	82.29	81.92	81.92	81.55	81.55	81.92	81.55	81.48	81.55	81.55	82.29	82.29	82.66	82.29	82.29	82.29	81.55	81.55	81.92	81.92	81.55	81.55	83.39	84.13	84.13	83.76	83.76	83.76	83.39	83.76	83.39	81.92	86.72	86.72	85.61	83.03
AKB91129.1/1-271	87.45	84.87	84.5	84.5	84.87	85.24	84.87	84.13	83.76	83.39	84.13	83.39	83.76	84.13	82.29	82.29	81.92	81.92	82.29	81.92	81.85	81.92	81.92	82.29	82.29	82.66	82.29	82.29	82.29	80.07	80.07	80.07	80.07	80.07	80.07	82.29	83.03	83.03	82.66	82.66	82.66	83.03	82.66	82.29	81.55	84.5	84.5	85.61	83.76
AKB91128.1/1-271	86.35	83.76	83.39	83.39	83.76	83.39	83.03	82.29	82.29	82.29	82.66	81.92	82.29	82.66	81.55	81.55	81.18	81.18	81.55	81.18	81.11	81.18	81.18	81.92	81.92	82.29	81.92	81.92	81.92	80.81	80.81	81.18	81.18	80.81	80.81	81.55	82.29	82.29	81.92	81.92	81.92	82.29	81.92	81.55	80.81	85.24	85.24	85.61	83.03
C0JB03.1/1-273	86.08	84.25	83.88	83.88	83.52	83.52	83.15	82.42	80.95	80.95	81.32	80.59	80.81	81.18	82.42	82.42	82.05	82.05	82.29	82.05	81.85	81.18	81.32	82.78	82.42	82.78	82.42	82.42	82.29	81.68	81.68	82.05	82.05	81.32	81.68	83.88	84.62	84.62	84.25	84.25	84.25	84.25	84.25	83.88	82.78	85.35	85.35	84.62	82.42
AKB91147.1/1-271	87.82	85.61	85.24	85.24	85.61	86.35	85.98	85.24	83.39	83.39	83.76	83.03	83.39	83.76	83.03	83.03	82.66	82.66	83.03	82.66	82.59	81.92	82.66	83.76	83.39	83.76	83.39	83.39	83.39	82.29	82.29	82.29	82.29	82.29	82.29	86.35	87.08	87.08	86.72	86.72	86.72	87.08	86.72	86.35	85.61	85.24	85.24	84.87	82.66
AKB91151.1/1-271	87.08	85.61	85.24	85.24	85.61	84.5	84.13	83.39	82.66	82.66	83.03	82.29	82.66	83.03	83.39	83.39	83.03	83.03	83.39	83.03	82.96	82.29	83.03	83.76	83.39	83.76	83.39	83.39	83.39	82.66	82.66	82.66	82.66	82.66	82.66	84.87	85.61	85.61	85.24	85.24	85.24	85.24	85.24	84.87	83.76	85.24	85.24	85.24	82.66
AKB91155.1/1-271	86.72	85.24	84.87	84.87	85.24	84.13	83.76	83.03	82.29	82.29	82.66	81.92	82.29	82.66	82.66	82.66	82.29	82.29	82.66	82.29	82.22	81.55	82.29	83.39	83.03	83.39	83.03	83.03	83.03	82.29	82.29	82.29	82.29	82.29	82.29	84.5	85.24	85.24	84.87	84.87	84.87	84.87	84.87	84.5	83.39	84.87	84.87	84.5	81.92
AKB91136.1/1-271	84.5	83.39	83.03	83.03	83.39	81.92	81.55	80.81	80.07	79.7	80.07	79.7	80.07	80.07	81.55	81.18	81.18	81.18	81.55	81.18	81.11	80.44	81.18	81.55	81.18	81.55	81.18	81.18	81.18	80.44	80.44	80.07	80.07	80.44	80.44	82.66	83.03	83.03	83.03	83.03	83.03	83.39	83.03	82.66	81.92	84.13	84.13	82.29	80.07
AKB91153.1/1-271	84.5	83.03	82.66	83.03	83.03	81.18	80.81	80.07	80.44	80.07	80.44	80.07	80.44	80.44	80.44	80.07	80.07	80.07	80.44	80.07	80	79.34	80.07	80.44	80.07	80.44	80.07	80.07	80.07	79.7	79.7	79.7	79.7	79.34	79.7	81.18	81.55	81.55	81.55	81.55	81.55	81.92	81.55	81.18	80.44	83.03	83.03	81.92	80.07
AKB91137.1/1-271	83.03	81.55	81.18	81.18	81.55	79.7	79.34	78.6	78.97	78.6	78.97	78.6	78.97	78.97	78.97	78.6	78.6	78.6	78.97	78.6	78.52	77.86	78.6	78.97	78.6	78.97	78.6	78.6	78.6	77.86	77.86	78.23	78.23	77.49	77.86	80.81	81.18	81.18	81.18	81.18	81.18	81.55	81.18	80.81	80.07	81.18	81.18	79.7	77.86
ANY30963.1/1-306	85.35	85.71	85.35	85.35	84.98	84.25	83.88	83.15	83.52	83.52	83.52	83.15	83.39	83.39	83.88	83.88	83.52	83.52	83.76	83.52	83.33	82.66	82.78	83.88	83.52	83.88	83.52	83.52	83.39	80.07	80.07	80.07	80.46	80.33	83.16	80.07	80.39	80.39	80.39	82.86	79.8	80.13	82.62	82.27	81.79	82.95	85.3	82.8	82.08
ANY30960.1/1-306	84.25	83.88	83.52	83.52	83.15	82.78	82.42	81.68	81.68	81.68	82.05	81.32	81.55	81.92	82.42	82.42	82.05	82.05	82.29	82.42	81.85	81.55	81.32	82.05	82.05	82.42	82.05	82.05	81.92	80.72	80.72	80.72	81.13	80.98	81.75	79.08	79.74	79.74	79.41	81.07	79.14	79.47	80.85	80.5	80	81.97	83.15	82.8	81
ANY30961.1/1-306	83.52	83.88	83.52	83.15	83.15	82.78	82.42	81.68	81.68	81.32	81.32	81.32	81.55	81.18	81.68	81.68	81.32	81.32	81.55	81.68	81.11	80.81	80.59	81.32	81.32	81.68	81.32	81.32	81.18	79.41	79.41	79.41	79.8	79.67	80.7	78.43	78.43	78.43	78.76	80.36	78.48	78.81	80.14	79.79	79.29	80.66	82.08	81.36	80.29
ANY30962.1/1-306	82.78	82.42	82.05	81.68	81.68	81.32	80.95	80.59	80.22	79.85	79.85	79.85	80.07	79.7	79.85	79.85	79.49	79.49	79.7	79.85	79.26	78.6	78.75	79.85	79.49	79.85	79.49	79.49	79.34	76.14	76.14	76.47	76.82	76.39	77.19	76.8	76.8	76.8	77.12	78.57	76.82	77.15	78.37	78.01	77.5	79.02	80.29	79.21	78.14
K9USW8.1/1-280	80.59	80.59	80.22	80.22	80.22	80.22	79.85	79.12	78.39	78.39	78.75	78.02	78.6	78.97	78.39	78.39	78.02	78.02	78.6	78.39	78.15	77.86	77.66	78.39	78.02	78.39	78.02	78.02	78.23	76.79	76.79	76.79	76.79	76.79	76.79	78.21	78.93	78.93	78.57	78.57	78.57	78.93	78.21	77.86	77.5	79.64	79.57	80.29	78.49
A4USB4.1/1-307	69.49	69.85	69.49	69.49	69.49	70.22	70.22	69.12	69.12	68.75	69.12	68.75	69.26	69.26	68.01	68.01	67.65	67.65	68.15	68.38	67.66	67.41	67.28	67.28	66.91	67.28	66.91	66.91	67.04	64.59	64.59	64.92	65.12	64.47	67.25	64.92	65.25	65.25	65.25	67.74	64.78	65.12	67.62	67.26	67.03	66.45	69.06	69.42	69.78
P0DM60.1/1-299	68.38	66.91	66.91	66.18	66.54	68.01	68.01	67.65	67.28	66.91	66.91	66.91	67.41	67.04	66.91	66.91	66.54	66.54	67.04	67.28	66.54	65.93	66.18	66.18	65.81	66.18	65.81	65.81	65.93	63.64	63.64	63.97	64.16	63.18	65.23	63.64	63.64	63.64	63.97	65.95	63.82	64.16	65.84	65.48	65.23	67	67.99	66.91	66.91
Q1W695.1/1-305	70.96	68.38	68.01	68.01	68.01	68.38	68.01	67.65	68.75	68.38	69.12	68.38	68.89	69.26	68.75	68.75	68.38	68.38	68.89	68.38	68.4	68.15	68.01	68.75	68.75	69.12	68.75	68.75	68.89	67.87	67.87	68.52	68.77	68.09	68.31	67.21	67.87	67.87	67.54	68.1	67.11	67.11	67.97	67.62	67.03	70.39	69.06	69.42	68.35
ANY30972.1/1-308	66.67	64.47	64.1	64.1	64.1	64.1	63.74	63	64.1	63.74	64.47	63.74	64.21	64.58	64.1	64.1	63.74	63.74	64.21	64.47	64.07	63.1	63.37	63.37	63.74	63.37	63	63	63.1	62.09	62.09	62.09	62.58	61.64	63.86	60.13	60.78	60.78	60.46	62.86	60.6	60.93	62.41	62.06	62.5	63.61	65.59	64.87	63.08
C0JB09.1/1-275	68.86	67.03	67.03	66.67	66.3	67.77	67.4	66.67	67.03	66.67	67.4	66.67	66.79	67.16	65.93	65.93	65.57	65.57	65.68	66.3	65.19	64.58	64.84	65.57	65.93	65.57	65.2	65.2	64.94	65.57	65.57	65.57	65.57	65.57	65.57	64.84	65.57	65.57	65.2	65.2	65.2	65.2	65.2	64.84	64.47	70.7	70.33	69.23	66.67
B2KKW0.1/1-310	65.2	64.84	64.47	64.47	64.47	64.84	64.47	64.1	61.54	61.17	61.9	61.17	61.62	61.99	62.64	62.27	62.27	62.27	62.73	62.27	62.59	62.36	62.27	63	62.64	63	62.64	62.64	62.73	62.75	62.75	62.42	62.58	62.95	63.16	63.4	64.05	64.05	63.73	64.29	63.25	63.58	64.89	64.54	63.21	63.61	63.08	64.16	62.72
Q27Q54.1/1-304	47.04	45.93	45.93	45.56	45.93	45.93	45.56	45.19	45.93	45.93	46.3	45.56	45.9	46.27	46.3	45.93	46.3	45.93	46.27	46.3	46.44	45.52	45.93	45.56	45.56	45.56	45.19	45.19	45.15	44.22	44.22	44.55	44.48	44.04	46.1	45.54	46.2	46.2	45.87	47.29	45.82	45.48	47.31	46.95	46.21	45.03	46.01	44.57	45.29
Q2XQ09.1/1-304	46.67	45.93	45.93	45.56	45.93	45.93	45.56	45.19	45.93	45.93	46.3	45.56	45.9	46.27	45.93	45.56	45.93	45.56	45.9	45.93	46.07	45.15	45.56	45.19	45.19	45.19	44.81	44.81	44.78	43.89	43.89	44.22	44.15	43.71	45.74	45.21	45.87	45.87	45.54	46.93	45.48	45.15	46.95	46.59	45.85	45.03	46.01	44.93	45.65
ABD48088.1/1-304	46.67	45.93	45.93	45.56	45.93	45.93	45.56	45.19	45.93	45.93	46.3	45.56	45.9	46.27	45.93	45.56	45.93	45.56	45.9	45.93	46.07	45.15	45.56	45.19	45.19	45.19	44.81	44.81	44.78	43.89	43.89	44.22	44.15	43.71	45.74	45.21	45.87	45.87	45.54	46.93	45.48	45.15	46.95	46.59	45.85	45.03	46.01	44.93	45.65
Q5YD76.2/1-278	47.04	47.41	47.41	47.04	47.41	47.04	46.67	46.3	47.04	47.04	47.41	46.67	47.01	47.39	47.41	47.04	47.41	47.04	47.39	47.41	47.57	46.27	47.04	47.41	47.04	47.04	46.67	46.67	46.64	46.93	46.93	47.29	47.29	46.93	46.93	46.57	47.29	47.29	46.93	46.93	46.93	46.57	46.57	46.21	45.85	47.29	46.74	44.57	45.65
AAT66074.1/1-276	47.04	47.41	47.41	47.04	47.41	47.04	46.67	46.3	47.04	47.04	47.41	46.67	47.01	47.39	47.41	47.04	47.41	47.04	47.39	47.41	47.57	46.27	47.04	47.41	47.04	47.04	46.67	46.67	46.64	46.91	46.91	47.27	47.27	46.91	46.91	46.55	47.27	47.27	46.91	46.91	46.91	46.55	46.91	46.55	45.82	47.64	46.91	44.73	45.82
ANY30985.1/1-304	45.56	44.44	44.44	44.07	44.44	43.7	43.33	42.96	44.81	44.81	45.19	44.44	44.78	45.15	44.81	44.44	44.81	44.44	44.78	44.81	44.94	44.03	44.44	44.44	44.44	44.44	44.07	44.07	44.03	43.89	43.89	44.22	44.15	44.04	45.74	43.56	44.22	44.22	43.89	45.13	43.48	43.14	45.16	44.8	44.04	43.05	43.84	44.2	44.2
ANY30984.1/1-304	45.56	44.44	44.44	44.07	44.44	43.7	43.33	42.96	44.81	44.81	45.19	44.44	44.78	45.15	44.81	44.44	44.81	44.44	44.78	44.81	44.94	44.03	44.44	44.44	44.44	44.44	44.07	44.07	44.03	43.89	43.89	44.22	44.15	44.04	45.74	43.23	43.89	43.89	43.56	45.13	43.48	43.14	45.16	44.8	44.04	43.05	43.84	44.2	44.2
ANY30986.1/1-304	45.93	45.19	45.19	44.81	45.19	44.44	44.07	43.7	43.7	43.7	44.07	43.33	43.66	44.03	45.19	44.81	45.19	44.81	45.15	45.19	45.32	44.4	44.81	44.81	44.81	44.81	44.44	44.44	44.4	44.55	44.55	44.22	44.48	44.7	46.81	44.55	45.21	45.21	44.88	46.21	44.82	44.48	45.88	45.52	45.13	42.72	44.2	44.57	44.57
C0JB55.1/1-273	51.84	49.26	49.26	48.9	48.53	49.26	48.9	48.16	48.53	48.53	48.53	48.16	48.15	48.15	48.16	47.79	48.16	47.79	47.78	47.79	47.58	47.04	47.43	48.9	48.9	48.53	48.16	48.16	47.78	50.37	50.37	50.74	50.74	50.74	50.74	50	50.37	50.37	50.37	50.37	50.37	50.37	50.37	50	49.63	48.9	49.26	49.63	50.74
Q1W694.1/1-305	51.1	50.37	50.37	50	50	50	50	49.26	48.16	48.16	48.53	47.79	48.15	48.52	49.26	49.26	48.9	48.9	49.26	49.26	49.44	48.89	48.9	49.26	49.26	49.26	48.9	48.9	48.89	48.52	48.52	48.85	49.17	49.01	51.06	49.84	50.49	50.49	50.16	51.97	49.83	49.83	51.6	51.25	51.25	48.68	50	49.64	48.2
KAG8199182.1/1-340	46.52	44.69	44.69	44.32	44.32	45.05	45.05	44.32	43.96	44.32	43.96	43.59	43.91	43.91	43.59	43.59	43.59	43.22	43.54	43.59	43.7	42.8	43.22	44.69	44.32	44.32	43.96	43.96	43.91	43.37	43.14	43.79	44.04	43.93	45.61	44.77	45.1	45.31	44.98	47.5	45.03	45.03	47.37	47.02	46.79	44.92	46.59	45.52	46.24
XP_035213733.1/1-34	47.25	45.42	45.42	45.05	45.05	45.42	45.42	44.69	45.42	45.05	45.42	45.05	45.39	45.39	45.42	45.42	45.42	45.05	45.39	45.42	45.56	45.02	45.05	44.69	44.69	44.69	44.32	44.32	44.28	42.21	42.57	42.24	42.14	42.72	43.46	44.22	44.55	44.16	44.48	45.71	43.81	43.81	45.64	45.3	45	42.9	44.44	44.09	43.73
XP_042901478.1/1-33	44.69	44.32	44.32	43.96	43.96	43.96	43.96	43.22	43.59	43.96	43.59	43.22	43.54	43.54	43.22	42.86	43.22	42.86	43.17	43.22	43.33	42.44	42.86	44.32	43.96	43.96	43.59	43.59	43.54	41.45	42.37	43.05	43.3	42.86	43.93	43.73	44.07	43.09	42.81	45.36	43.64	43.64	44.67	44.33	44.64	42.03	43.73	43.37	42.65
GFT47782.1/1-341	42.86	41.76	41.76	41.39	41.39	42.49	42.49	41.39	40.29	40.66	40.29	39.93	40.22	40.22	40.29	40.29	39.93	40.29	40.22	40.66	40.37	39.85	39.93	40.29	40.29	40.29	39.93	39.93	39.85	37.94	38.36	38.36	38.87	39.14	41.4	40.98	41.31	40.84	40.84	43.93	42.19	42.19	43.06	42.71	43.21	39.47	41.58	41.94	41.22
GFT47785.1/1-342	42.86	41.76	41.76	41.39	41.39	42.49	42.49	41.39	40.29	40.66	40.29	39.93	40.22	40.22	40.29	40.29	39.93	40.29	40.22	40.66	40.37	39.85	39.93	40.29	40.29	40.29	39.93	39.93	39.85	37.82	38.24	38.24	38.74	39.02	41.4	40.85	41.18	40.71	40.71	43.93	42.05	42.05	43.06	42.71	43.21	39.34	41.58	41.94	41.22
GFW32787.1/1-339	42.86	41.76	41.76	41.39	41.39	42.12	42.12	41.03	41.03	41.39	41.03	40.66	40.96	40.96	41.39	41.39	41.03	41.39	41.33	41.76	41.48	40.96	41.03	41.03	41.03	41.03	40.66	40.66	40.59	39.23	39.67	40	40.53	40.46	41.75	40.66	40.98	40.51	40.51	42.86	40.53	40.53	42.36	42.01	42.14	40.46	42.29	41.94	41.22
GFS38300.1/1-338	42.86	42.12	42.12	41.76	41.76	41.76	41.76	40.66	40.66	41.03	40.66	40.29	40.59	40.59	41.76	41.76	41.39	41.76	41.7	42.12	41.85	41.33	41.39	41.39	41.39	41.39	41.03	41.03	40.96	38.59	39.02	39.34	39.87	39.8	41.05	40.98	41.31	40.84	40.84	43.21	40.86	40.86	42.71	42.36	42.5	39.8	41.58	41.22	40.86
A0A1L4BJ98.1/1-324	47.97	45.02	45.02	44.65	44.65	46.13	45.76	45.76	46.49	46.49	46.49	46.49	46.47	46.47	47.6	47.97	47.23	47.6	47.58	47.97	47.76	46.47	47.23	47.6	47.6	47.6	47.23	47.23	47.21	43.77	44.37	44.37	44.97	44.85	46.62	43.05	43.38	42.9	42.09	45.68	43.62	43.29	44.67	44.33	44.6	45.36	47.29	46.21	46.21
AQZ26451.1/1-293	47.97	45.02	45.02	44.65	44.65	46.13	45.76	45.76	46.49	46.49	46.49	46.49	46.47	46.47	47.6	47.97	47.23	47.6	47.58	47.97	47.76	46.47	47.23	47.6	47.6	47.6	47.23	47.23	47.21	46.95	46.76	46.76	46.76	47.12	46.76	45.32	45.68	45.88	45.88	45.68	45.68	45.32	46.24	45.88	44.6	47.84	47.29	46.21	46.21
API81381.1/1-302	41.79	40.67	40.67	40.3	40.67	40.67	40.3	39.55	40.67	40.67	40.67	40.67	40.67	40.67	40.3	40.67	39.93	40.3	40.3	40.3	40.3	39.55	40.3	40.67	40.67	40.67	40.3	40.67	40.3	39.93	39.93	40.3	40.3	40.3	40.3	42.16	42.54	42.54	42.54	42.54	42.54	42.54	42.54	42.54	41.79	39.93	40.3	39.55	39.55
XP_023222755.1/1-34	44.49	44.12	44.12	43.75	43.75	43.01	42.65	42.28	42.28	42.28	42.28	41.91	42.22	42.22	42.65	43.01	42.28	42.65	42.59	42.65	42.75	42.59	42.28	42.65	42.28	42.28	41.91	41.91	41.85	39.93	40.27	40.27	40.83	40.41	42.34	42.66	43	42.62	42.62	45.62	43.25	43.25	44.84	44.48	44.89	42.32	43.8	43.43	43.43
API81379.1/1-328	37.73	37	37	36.26	36.63	37	36.63	35.9	37	37	36.63	36.63	36.9	36.53	36.63	37	36.26	36.63	36.53	36.63	36.67	35.79	35.9	37	36.63	37	36.63	36.63	36.53	34.08	35.1	35.43	35.91	35.22	36.3	35.76	35.76	35.05	34.59	38.21	36.24	36.24	36.61	36.27	37.14	36.09	37.28	38.71	37.99
[truncated: 88 more columns]
